# Supplementary material for: Effects of Ai-Chi Practice on Balance and Left Cerebellar Activation during High Working Memory Load Task in Older People: A Controlled Pilot Trial
Source: Int J Environ Res Public Health. 2021 Dec 3;18(23):12756. doi: 10.3390/ijerph182312756 (PMC8656797; doi:10.3390/ijerph182312756)
Supplement: Supplementary file 1 [file ijerph-18-12756-s001.zip]

Archive with 1 entries (1 files):
- ijerph-1457674-supplementary.pdf
